# Supplementary material for: Multimorbidity Patterns and the Disablement Process among Public Long-Term Care Insurance Claimants in the City of Yiwu (Zhejiang Province, China)
Source: Int J Environ Res Public Health. 2022 Jan 6;19(2):645. doi: 10.3390/ijerph19020645 (PMC8775810; doi:10.3390/ijerph19020645)
Supplement: Supplementary file 1 [file ijerph-19-00645-s001.zip]

Archive with 1 entries (1 files):
- ijerph-1470437-supplementary.pdf
